# Supplementary material for: Environmentally Sustainable Achiral and Chiral Chromatographic Analysis of Amino Acids in Food Supplements
Source: Molecules. 2022 Nov 9;27(22):7724. doi: 10.3390/molecules27227724 (PMC9697624; doi:10.3390/molecules27227724)
Supplement: Supplementary file 1 [file molecules-27-07724-s001.zip]

Archive with 1 entries (1 files):
- molecules-1993055-supplementary.pdf
